# Supplementary material for: BMP3 Deficiency Accelerates Cartilage-to-Bone Transition in Ectopic Bone
Source: Biomedicines. 2025 Oct 15;13(10):2508. doi: 10.3390/biomedicines13102508 (PMC12561720; doi:10.3390/biomedicines13102508)
Supplement: Supplementary file 1 [file biomedicines-13-02508-s001.zip]

Archive with 1 entries (1 files):
- biomedicines-3908084-supplementary.pdf
